# Supplementary material for: Disparities in Outcomes following Resection of Locally Advanced Rectal Cancer
Source: Curr Oncol. 2024 Jun 30;31(7):3798–807. doi: 10.3390/curroncol31070280 (PMC11275254; doi:10.3390/curroncol31070280)
Supplement: Supplementary file 1 [file curroncol-31-00280-s001.zip]

Archive with 1 entries (1 files):
- curroncol-3078302-supplementary.pdf
